# Supplementary material for: Pyrrolizidine-Derived Alkaloids: Highly Toxic Components in the Seeds of Crotalaria cleomifolia Used in Popular Beverages in Madagascar
Source: Molecules. 2021 Jun 7;26(11):3464. doi: 10.3390/molecules26113464 (PMC8201287; doi:10.3390/molecules26113464)
Supplement: Supplementary file 1 [file molecules-26-03464-s001.zip]

Archive with 1 entries (1 files):
- molecules-1246564-supplementary.pdf
